# Supplementary material for: DUSP4 Silencing Enhances the Sensitivity of Breast Cancer Cells to Doxorubicin through the Activation of the JNK/c-Jun Signalling Pathway
Source: Molecules. 2022 Sep 20;27(19):6146. doi: 10.3390/molecules27196146 (PMC9572343; doi:10.3390/molecules27196146)
Supplement: Supplementary file 1 [file molecules-27-06146-s001.zip]

Archive with 1 entries (1 files):
- molecules-1838997-supplementary.pdf
